# Supplementary material for: Machine Learning Models Decoding the Association Between Urinary Stone Diseases and Metabolic Urinary Profiles
Source: Metabolites. 2024 Dec 3;14(12):674. doi: 10.3390/metabo14120674 (PMC11678200; doi:10.3390/metabo14120674)
Supplement: Supplementary file 1 [file metabolites-14-00674-s001.zip]

Archive with 1 entries (1 files):
- metabolites-3196185-supplementary.pdf
